# Supplementary material for: Chronic kidney disease-related atherosclerosis - proteomic studies of blood plasma
Source: Proteome Sci. 2011 May 13;9:25. doi: 10.1186/1477-5956-9-25 (PMC3112376; doi:10.1186/1477-5956-9-25)
Supplement: Additional file 1 — Proteins identified in the plasma of CKD and CVD patients. This file provides information about the identified proteins: eg. MSDB/SwissProt accession number, MALDI score and sequence coverage. Spots corresponding to the particular numbers are shown in Figure 1. [file 1477-5956-9-25-S1.XLS]

## Sheet: Arkusz1
Spot no.	Protein identification	Accession Number (MSDB/SwissProt)	Sequence coverage (%)	Score	Queries matched	Theoretical MW (kDa) pI
1	fibrinogen b chain precursor	FGHUB	37	149	14	56.5	8.54
2,2a,2b,2c,2d	Haptoglobin	HPHU2	33	155	12	45.8	6.13
3	a-1-microglobulin/inter-alpha-trypsin inhibitor precursor	HCHU	29	82	8	39.8	5.95
4	apolipoprotein E precursor	LPHUE	38	146	11	36.2	5.65
5	B-factor, properdin	Q5JP67_HUMAN	20	94	16	83.8	6.44
6	apolipoprotein A-IV	LPHUA4	52	243	21	45.3	5.23
	precursor
7	EGLN3 protein	Q2TA79_HUMAN	19	70	6	39.1	8.96
8	alpha-1-B-glycoprotein	OMHU1B	36	142	13	52.4	5.65
9	serum amyloid P-component precursor	YLHUP	26	72	6	25.4	6.10
10	apolipoprotein A-I precursor	LPHUA1	51	163	12	30.7	5.56
11	plasma retinol-binding protein precursor	VAHU	66	143	9	23.1	5.48
12	Ig kappa chain	JE0243	55	88	7	23.7	7.85
13	transferrin precursor	TFHUP	52	269	33	79.2	6.81
14	alpha-1-antitrypsin precursor	ITHU	31	129	11	46.7	5.14
15	complement subcomponent C1s	C1HUS	18	103	12	78.1	4.86
16	afamin. precursor	A54906	29	201	18	70.9	5.64
17	growth-inhibiting protein 24	Q2TU88_HUMAN	22	80	7	47.6	5.33
18,18a	fibrinogen gamma-B chain precursor	FGHUGB	39	174	15	51.4	5.7
19	serum albumin	Q56G89	20	100	13	69.0	5.85
20	ceruloplasmin	Q1L857_HUMAN	18	79	13	116.1	5.43
21	vitamin D-binding protein precursor	VYHUD	36	134	11	54.5	5.40
22	antithrombin III precursor	XHHU3	24	128	9	53.0	6.32
23	C4A	Q6U2F0_HUMAN	42	168	16	58.9	5.67
24	thrombin	TBHU	44	179	19	71.4	5.70
25	non-receptor protein tyrosine phosphatase 20 variant 11	Q4JDK8_Human	45	69	6	22.5	5.10
26	apolipoprotein H precursor	NBHU	28	82	6	39.5	8.34
27	inter-alpha-trypsin inhibitor heavy chain-related protein precursor	JX0368	27	157	19	103.5	6.51
28	complement factor H precursor. long splice form	NBHUH	16	119	18	143.7	6.28
29	transthyretin precursor	VBHU	58	107	6	15.8	5.52
30	complement C9 precursor	C9HU	27	138	14	64.6	5.43
31	complement component 5 variant	Q59GS8	10	71	9	124.3	8.43
32	a-2-macroglobulin precursor	MAHU	8	81	9	164.6	6.00
33	aryldialkylphosphatase precursor (Paraoxonase 1)	A45451/Q6BOJ6	29	84	8	39.7	5.08
34	C4B1 (complement component C4B)	Q6U2E9	17	151	22	194.1	6.89
35	IGHG1 protein	Q6IN78	31	72	11	51.5	8.45
36	hypothetical protein (Ig C)	Q6GMV9	53	105	9	25.9	6.15
37	zinc-alpha-2-glycoprotein precursor	A54175	32	134	12	34.4	5.71
38	leucine-rich alpha-2-glycoprotein	NBHUA2	27	73	6	34.5	5.66
39	complement C3 precursor fragment	C3HU	22	104	29	188.5	6.02
40	Fibrinogen a	FGHUA	31	136	17	70.2	8.23
41	immunoglobulin c heavy chain region	AAL96263	38	76	5	24.6	7.38
42	CD 5 antigen-like	CD5L_Human	41	118	11	38	5.28
