# Supplementary material for: Chronic kidney disease-related atherosclerosis - proteomic studies of blood plasma
Source: Proteome Sci. 2011 May 13;9:25. doi: 10.1186/1477-5956-9-25 (PMC3112376; doi:10.1186/1477-5956-9-25)
Supplement: Additional file 2 — Differences between the relative accumulations of the differentially expressed proteins in all examined groups. p values were generated using unpaired Student's t-test (Statistica ver. 8.0). Differences identified as insignificant (p > 0.05) are bolded. [file 1477-5956-9-25-S2.XLS]

## Sheet: Arkusz1
a-1-m	control (HV)	CVD	CKD1-2	CKD3-4	CKD5
control (HV)		p<0.0001	p<0.0001	p<0.0001	p<0.0001
CVD	p<0.0001		p=0.09	p<0.0001	p<0.0001
CKD1-2	p<0.0001	p=0.09		p<0.0001	p<0.0001
CKD3-4	p<0.0001	p<0.0001	p<0.0001		p<0.0001
CKD5	p<0.0001	p<0.0001	0.000120	p<0.01
apo-A-IV	control (HV)	CVD	CKD1-2	CKD3-4	CKD5
control (HV)		p<0.0001	p=0.12	p<0.0001	p<0.0001
CVD	p<0.0001		p<0.0001	p<0.0001	0.000120
CKD1-2	p=0.12	p<0.0001		p<0.01	p<0.0001
CKD3-4	p<0.0001	p<0.0001	p<0.01		p=0.75
CKD5	p<0.0001	p<0.0001	p<0.0001	p=0.75
Fb sum	control (HV)	CVD	CKD1-2	CKD3-4	CKD5
control (HV)		p<0.0001	p<0.0001	p<0.0001	p<0.0001
CVD	p<0.0001		p<0.05	p<0.0001	p=0.4
CKD1-2	p<0.0001	p<0.05		p=0.08	p<0.01
CKD3-4	p<0.0001	p<0.0001	p=0.08		p<0.0001
CKD5	p<0.0001	p=0.4	p<0.01	p<0.0001
HP sum	control (HV)	CVD	CKD1-2	CKD3-4	CKD5
control (HV)		p<0.0001	p<0.0001	p<0.0001	p<0.0001
CVD	p<0.0001		p=0.98	p<0.0001	p<0.0001
CKD1-2	p<0.0001	p=0.98		p<0.0001	p<0.0001
CKD3-4	p<0.0001	p<0.0001	p<0.0001		p<0.0001
CKD5	p<0.0001	p<0.0001	p<0.0001	p<0.0001
