# Supplementary material for: Chronic kidney disease-related atherosclerosis - proteomic studies of blood plasma
Source: Proteome Sci. 2011 May 13;9:25. doi: 10.1186/1477-5956-9-25 (PMC3112376; doi:10.1186/1477-5956-9-25)
Supplement: Additional file 3 — Relative abundance (%vol) of proteins differentially expressed in HV and CKD groups. This file provides information about the relative abundance of the proteins differentially expressed in HV and CKD groups, In addition, it presents standard deviations and the results of unpaired Student's t-test generated using the Statistica ver. 8.0 software. Statistically insignificant results are bolded. [file 1477-5956-9-25-S3.XLS]

## Sheet: Arkusz1
Protein	group	[%vol]	Std. dev.	p value
a-1-m	control (HV)	0.081789756	0.021754
	CKD 1-2	0.166494372	0.060811	2.61524e-5
	CKD 3-4	0.289215308	0.075441	2.7448e-6
	CKD 5	0.417446395	0.093777	5.2416e-21
apo-A-IV	control (HV)	0.502247322	0.11476
	CKD 1-2	0.700249944	0.103301	0.12
	CKD 3-4	1.151622462	0.373588	4.5003e-5
	CKD 5	1.186906676	0.330641	6.000e-10
Fb I	control (HV)	0.986744	0.198161
	CKD 1-2	2.48460111	0.7607377	4.670e-8
	CKD 3-4	3.01600545	0.6507532	6.2957e-6
	CKD 5	1.6787584	0.3474815	2.000e-10
Fb II	control (HV)	1.47418074	0.3368042
	CKD 1-2	2.86185	0.9925616	3.5561e-5
	CKD 3-4	3.23297454	0.8342654	1.1741e-4
	CKD 5	2.40578892	0.4873298	1.1240e-7
Fb sum	control (HV)	1.235901	0.352054
	CKD 1-2	2.673226	0.892303	2.955e-17
	CKD 3-4	3.120769	0.876393	1.0000e-10
	CKD 5	2.035274	0.557047	6.9719e-14
Hp I	control (HV)	0.534795	0.115360
	CKD 1-2	1.315966	0.250268	1.40e-9
	CKD 3-4	2.024505	0.378777	1.540e-8
	CKD 5	0.925601	0.102566	1.18e-15
Hp II	control (HV)	1.075051	0.571729
	CKD 1-2	1.870416	0.687406	9.17e-5
	CKD 3-4	2.357072	0.646453	1.877e-7
	CKD 5	1.522034	0.531688	1.419e-4
Hp III	control (HV)	1.449548	0.377634
	CKD 1-2	2.259288	0.844422	2.563e-5
	CKD 3-4	2.629925	0.790746	4.9531e-6
	CKD 5	1.898106	0.280315	4.9969e-6
Hp IV	control (HV)	1.700146	0.548439
	CKD 1-2	2.395695	0.817166	0.0134
	CKD 3-4	2.756060	0.751683	5.450e-3
	CKD 5	2.136969	0.459737	0.0137
Hp V	control (HV)	0.557668	0.171943
	CKD 1-2	1.686533	0.320859	1.00e-10
	CKD 3-4	1.884912	0.324918	2.650e-8
	CKD 5	1.143413	0.240872	7.490e-8
Hp sum	control (HV)	1.075051	0.571729
	CKD 1-2	1.870416	0.687406	4.4000e-9
	CKD 3-4	2.357072	0.646453	4.392e-32
	CKD 5	1.522034	0.531688	5.000e-10
