# Supplementary material for: Chronic kidney disease-related atherosclerosis - proteomic studies of blood plasma
Source: Proteome Sci. 2011 May 13;9:25. doi: 10.1186/1477-5956-9-25 (PMC3112376; doi:10.1186/1477-5956-9-25)
Supplement: Additional file 4 — Relative abundance (%vol) of proteins differentially expressed in HV and CKD5 groups as well as in HV and CVD groups. This file provides information about the relative abundance of proteins differentially expressed in HV and CKD5 groups as well as in HV and CVD groups. In addition, it presents standard deviations and the results of unpaired Student's t-test generated using the Statistica ver. 8.0 software. Statistically insignificant results are bolded. [file 1477-5956-9-25-S4.XLS]

## Sheet: Arkusz1
Protein	group	% vol	Std. Dev.	p value
a-1-m	control (HV)	0.08178975	0.021754
	CKD 5	0.41744639	0.103777	5.2416e-21
	CVD	0.13356254	0.03269328	6.3200e-8
apo-A-IV	control (HV)	0.50224732	0.1147599
	CKD 5	1.18690667	0.33064114	6.0000e-10
	CVD	0.33038370	0.09950268	2.8720e-6
FbI	control (HV)	0.986744	0.198161
	CKD 5	1.6787584	0.34748159	2.00e-10
	CVD	1.693807	0.314715	1.93e-13
FbII	control (HV)	1.47418074	0.3368042
	CKD 5	2.40578892	0.4873298	1.124e-7
	CVD	2.162663	0.323417	1.092e-7
Fb sum	control (HV)	1.235901	0.352054
	CKD 5	2.035274	0.557047	6.9e-14
	CVD	1.96813	0.369074	1.1e-16
HpI	control (HV)	0.534795	0.115360
	CKD 5	0.925601	0.102566	1.1e-15
	CVD	1.065650	0.314231	6.12e-8
HpII	control (HV)	1.075051	0.371729
	CKD 5	1.522034	0.531688	1.41e-4
	CVD	1.685243	0.320962	9.82e-6
HpIII	control (HV)	1.449548	0.377634
	CKD 5	1.898106	0.280315	4.99e-6
	CVD	2.282961	0.383539	3.12e-6
HpIV	control (HV)	1.700146	0.548439
	CKD 5	2.136969	0.459737	0.0137
	CVD	2.379458	0.5268459	2.87e-5
HpIV	control (HV)	0.557668	0.171943
	CKD 5	1.143413	0.240872	7.4e-8
	CVD	1.492010	0.228317	8.9e-22
Hp sum	control (HV)	1.075051	0.571729
	CKD 5	1.870416	0.387406	5.0e-10
	CVD	2.357072	0.646453	7.1e-18
