# Supplementary material for: Chronic kidney disease-related atherosclerosis - proteomic studies of blood plasma
Source: Proteome Sci. 2011 May 13;9:25. doi: 10.1186/1477-5956-9-25 (PMC3112376; doi:10.1186/1477-5956-9-25)
Supplement: Additional file 5 — Statistical analysis of differences in α-1-m, apo-A-IV, Fb and Hp accumulation in plasma samples derived from patients treated or not treated with statin/IACE. P values were generated using unpaired Student's t-test (Statistica ver. 8.0). This file presents the final outcome of statistical analysis (p values) which was undertaken to determine whether the applied treatment affected the accumulation of differentially expressed proteins. P values were established individually for each protein in all studied groups of patients. [file 1477-5956-9-25-S5.XLS]

## Sheet: Arkusz1
a-1-m
Group	Statin treatment [number of patients (%)]	No statin treatment [number of patients (%)]	p-value
CKD1-2	15 (60%)	10 (40%)	0.521302
CKD3-4	12 (48%)	13 (52%)	0.698711
CKD5	17 (68%)	8 (32%)	0.512564
CVD	23 (92%)	2 (8%)	0.309318
	IACE treatment [number of patients (%)]	No IACE treatment [number of patients (%)]	p-value
CKD1-2	21 (84%)	4 (16%)	0.833262
CKD3-4	12 (48%)	13 (52%)	0.897421
CKD5	15 (60%)	10 (40%)	0.964906
CVD	19 (76%)	6 (24%)	0.309318
apo-A-IV
Group	Statin treatment [number of patients (%)]	No statin treatment [number of patients (%)]	p-value
CKD1-2	15 (60%)	10 (40%)	0.71033
CKD3-4	12 (48%)	13 (52%)	0.874215
CKD5	17 (68%)	8 (32%)	0.391396
CVD	23 (92%)	2 (8%)	0.594115
	IACE treatment [number of patients (%)]	No IACE treatment [number of patients (%)]	p-value
CKD1-2	21 (84%)	4 (16%)	0.605048
CKD3-4	12 (48%)	13 (52%)	0.484214
CKD5	15 (60%)	10 (40%)	0.791568
CVD	19 (76%)	6 (24%)	0.594115
FbI
Group	Statin treatment [number of patients (%)]	No statin treatment [number of patients (%)]	p-value
CKD1-2	15 (60%)	10 (40%)	0.382874
CKD3-4	12 (48%)	13 (52%)	0.801159
CKD5	17 (68%)	8 (32%)	0.488029
CVD	23 (92%)	2 (8%)	0.833093
	IACE treatment [number of patients (%)]	No IACE treatment [number of patients (%)]	p-value
CKD1-2	21 (84%)	4 (16%)	0.505829
CKD3-4	12 (48%)	13 (52%)	0.641254
CKD5	15 (60%)	10 (40%)	0.491561
CVD	19 (76%)	6 (24%)	0.833093
FbII
Group	Statin treatment [number of patients (%)]	No statin treatment [number of patients (%)]	p-value
CKD1-2	15 (60%)	10 (40%)	0.511361
CKD3-4	12 (48%)	13 (52%)	0.254783
CKD5	17 (68%)	8 (32%)	0.504837
CVD	23 (92%)	2 (8%)	0.838134
	IACE treatment [number of patients (%)]	No IACE treatment [number of patients (%)]	p-value
CKD1-2	21 (84%)	4 (16%)	0.784062
CKD3-4	12 (48%)	13 (52%)	0.682287
CKD5	15 (60%)	10 (40%)	0.64282
CVD	19 (76%)	6 (24%)	0.838134
Fb sum
Group	Statin treatment [number of patients (%)]	No statin treatment [number of patients (%)]	p-value
CKD1-2	15 (60%)	10 (40%)	0.601033
CKD3-4	12 (48%)	13 (52%)	0.598741
CKD5	17 (68%)	8 (32%)	0.419797
CVD	23 (92%)	2 (8%)	0.594878
	IACE treatment [number of patients (%)]	No IACE treatment [number of patients (%)]	p-value
CKD1-2	21 (84%)	4 (16%)	0.659048
CKD3-4	12 (48%)	13 (52%)	0.305781
CKD5	15 (60%)	10 (40%)	0.411683
CVD	19 (76%)	6 (24%)	0.594878
HpI
Group	Statin treatment [number of patients (%)]	No statin treatment [number of patients (%)]	p-value
CKD1-2	15 (60%)	10 (40%)	0.383775
CKD3-4	12 (48%)	13 (52%)	0.518774
CKD5	17 (68%)	8 (32%)	0.464586
CVD	23 (92%)	2 (8%)	0.925914
	IACE treatment [number of patients (%)]	No IACE treatment [number of patients (%)]	p-value
CKD1-2	21 (84%)	4 (16%)	0.751552
CKD3-4	12 (48%)	13 (52%)	0.641278
CKD5	15 (60%)	10 (40%)	0.400823
CVD	19 (76%)	6 (24%)	0.925914
HpII
Group	Statin treatment [number of patients (%)]	No statin treatment [number of patients (%)]	p-value
CKD1-2	15 (60%)	10 (40%)	0.632035
CKD3-4	12 (48%)	13 (52%)	0.487437
CKD5	17 (68%)	8 (32%)	0.376757
CVD	23 (92%)	2 (8%)	0.364074
	IACE treatment [number of patients (%)]	No IACE treatment [number of patients (%)]	p-value
CKD1-2	21 (84%)	4 (16%)	0.509716
CKD3-4	12 (48%)	13 (52%)	0.531589
CKD5	15 (60%)	10 (40%)	0.556865
CVD	19 (76%)	6 (24%)	0.364074
HpIII
Group	Statin treatment [number of patients (%)]	No statin treatment [number of patients (%)]	p-value
CKD1-2	15 (60%)	10 (40%)	0.83082
CKD3-4	12 (48%)	13 (52%)	0.554578
CKD5	17 (68%)	8 (32%)	0.915032
CVD	23 (92%)	2 (8%)	0.68969
	IACE treatment [number of patients (%)]	No IACE treatment [number of patients (%)]	p-value
CKD1-2	21 (84%)	4 (16%)	0.93412
CKD3-4	12 (48%)	13 (52%)	0.519987
CKD5	15 (60%)	10 (40%)	0.532325
CVD	19 (76%)	6 (24%)	0.608969
HpIV
Group	Statin treatment [number of patients (%)]	No statin treatment [number of patients (%)]	p-value
CKD1-2	15 (60%)	10 (40%)	0.772375
CKD3-4	12 (48%)	13 (52%)	0.215779
CKD5	17 (68%)	8 (32%)	0.942334
CVD	23 (92%)	2 (8%)	0.24804
	IACE treatment [number of patients (%)]	No IACE treatment [number of patients (%)]	p-value
CKD1-2	21 (84%)	4 (16%)	0.881412
CKD3-4	12 (48%)	13 (52%)	0.629874
CKD5	15 (60%)	10 (40%)	0.471262
CVD	19 (76%)	6 (24%)	0.624804
HpV
Group	Statin treatment [number of patients (%)]	No statin treatment [number of patients (%)]	p-value
CKD1-2	15 (60%)	10 (40%)	0.952317
CKD3-4	12 (48%)	13 (52%)	0.397882
CKD5	17 (68%)	8 (32%)	0.0676331
CVD	23 (92%)	2 (8%)	0.716478
	IACE treatment [number of patients (%)]	No IACE treatment [number of patients (%)]	p-value
CKD1-2	21 (84%)	4 (16%)	0.799635
CKD3-4	12 (48%)	13 (52%)	0.397846
CKD5	15 (60%)	10 (40%)	0.604015
CVD	19 (76%)	6 (24%)	0.716478
Hp sum
Group	Statin treatment [number of patients (%)]	No statin treatment [number of patients (%)]	p-value
CKD1-2	15 (60%)	10 (40%)	0.58034
CKD3-4	12 (48%)	13 (52%)	0.587431
CKD5	17 (68%)	8 (32%)	0.602208
CVD	23 (92%)	2 (8%)	0.528775
	IACE treatment [number of patients (%)]	No IACE treatment [number of patients (%)]	p-value
CKD1-2	21 (84%)	4 (16%)	0.551693
CKD3-4	12 (48%)	13 (52%)	0.471558
CKD5	15 (60%)	10 (40%)	0.409303
CVD	19 (76%)	6 (24%)	0.423989
